# Supplementary material for: The Enhanced Photoluminescence Properties of Carbon Dots Derived from Glucose: The Effect of Natural Oxidation
Source: Nanomaterials (Basel). 2024 Jun 3;14(11):970. doi: 10.3390/nano14110970 (PMC11174097; doi:10.3390/nano14110970)
Supplement: Supplementary file 1 [file nanomaterials-14-00970-s001.zip]

Archive with 1 entries (1 files):
- nanomaterials-2987330-supplementary.pdf
